# Supplementary material for: Equivalent Survival between Gastric Large-Cell Neuroendocrine Carcinoma and Gastric Small-Cell Neuroendocrine Carcinoma
Source: J Clin Med. 2023 Sep 18;12(18):6039. doi: 10.3390/jcm12186039 (PMC10531653; doi:10.3390/jcm12186039)
Supplement: Supplementary file 1 [file jcm-12-06039-s001.zip]

Archive with 1 entries (1 files):
- jcm-2569792-supplementary.pdf
